# Supplementary material for: Higher Plasma Creatinine Is Associated with an Increased Risk of Death in Patients with Non-Metastatic Rectal but Not Colon Cancer: Results from an International Cohort Consortium
Source: Cancers (Basel). 2023 Jun 28;15(13):3391. doi: 10.3390/cancers15133391 (PMC10340258; doi:10.3390/cancers15133391)
Supplement: Supplementary file 1 [file cancers-15-03391-s001.zip]

Archive with 5 entries (4 files):
- cancers-2354700-supplementary/
- cancers-2354700-supplementary/Supplementary Figure S1. Associations of metabolites with all-cause mortality in the entire study population.tiff
- cancers-2354700-supplementary/Supplementary Table S1. Metabolites included for analysis.pdf
- cancers-2354700-supplementary/Supplementary Table S2. Overall Analysis by cohort.xlsx
- cancers-2354700-supplementary/Supplementary Table_S3_ Baseline characteristics by cohort.pdf
