# Supplementary material for: Higher Plasma Creatinine Is Associated with an Increased Risk of Death in Patients with Non-Metastatic Rectal but Not Colon Cancer: Results from an International Cohort Consortium
Source: Cancers (Basel). 2023 Jun 28;15(13):3391. doi: 10.3390/cancers15133391 (PMC10340258; doi:10.3390/cancers15133391)
Supplement: Supplementary file 1 [file cancers-15-03391-s001.zip › cancers-2354700-supplementary/Supplementary Table S2. Overall Analysis by cohort.xlsx]

## Sheet: ColoCare HD
Metabolite Name	Total number (number of events)	Adjusted Hazard Ratio	p Value
SDMA	227 (22)	1.5 (1.2, 1.9)	0.000787925
ADMA	225 (22)	2.5 (1.4, 4.2)	0.00136324
Val	227 (22)	0.5 (0.3, 0.8)	0.00441642
Creatinine	227 (22)	1.3 (1.1, 1.5)	0.00558771
Ser	227 (22)	0.4 (0.2, 0.8)	0.00803077
Leu	226 (21)	0.5 (0.3, 0.9)	0.0225319
C12_1	199 (21)	1.4 (1.0, 1.9)	0.0236819
PC_aa_C38_3	227 (22)	1.7 (1.1, 2.7)	0.0286657
PC_ae_C44_5	227 (22)	1.5 (1.0, 2.2)	0.0310323
Ile	227 (22)	0.5 (0.3, 1.0)	0.0363713
PC_ae_C44_6	227 (22)	1.6 (1.0, 2.5)	0.0405201
PC_ae_C34_3	227 (22)	0.6 (0.3, 1.0)	0.0450498
Cit	227 (22)	1.5 (1.0, 2.3)	0.0473284
Lys	227 (22)	0.6 (0.4, 1.0)	0.0531515
PC_ae_C44_4	227 (22)	1.5 (1.0, 2.2)	0.0578001
C14_1	226 (22)	1.4 (1.0, 2.0)	0.0644365
PC_aa_C42_0	227 (22)	1.5 (1.0, 2.4)	0.0656566
PC_aa_C42_1	227 (22)	1.6 (1.0, 2.7)	0.0706958
lysoPC_a_C18_2	227 (22)	0.6 (0.3, 1.1)	0.0818815
lysoPC_a_C20_4	227 (22)	0.6 (0.4, 1.1)	0.0844997
Thr	227 (22)	0.6 (0.3, 1.1)	0.0864291
C0	227 (22)	0.6 (0.4, 1.1)	0.0971114
PC_ae_C34_2	227 (22)	0.6 (0.4, 1.1)	0.0975375
PC_ae_C42_5	227 (22)	1.4 (0.9, 2.2)	0.103868
SM_C18_1	227 (22)	0.6 (0.3, 1.1)	0.105748
Kynurenine	223 (22)	1.3 (0.9, 1.8)	0.112514
PC_aa_C40_5	227 (22)	1.4 (0.9, 2.1)	0.1248
SM__OH__C22_2	227 (22)	0.7 (0.4, 1.1)	0.134257
PC_ae_C36_2	227 (22)	0.7 (0.4, 1.1)	0.151192
C12	185 (22)	1.3 (0.9, 1.9)	0.152956
PC_aa_C40_2	227 (22)	1.3 (0.9, 2.0)	0.153791
Spermidine	47 (5)	4.4 (0.5, 37.5)	0.172909
PC_aa_C32_1	227 (22)	1.3 (0.9, 2.0)	0.181298
lysoPC_a_C17_0	227 (22)	0.7 (0.5, 1.2)	0.182716
PC_aa_C32_3	227 (22)	0.6 (0.3, 1.2)	0.18441
Asp	159 (18)	1.3 (0.9, 1.9)	0.185726
SM__OH__C22_1	227 (22)	0.7 (0.4, 1.2)	0.198231
His	227 (22)	0.7 (0.4, 1.2)	0.205238
lysoPC_a_C18_1	227 (22)	0.7 (0.4, 1.2)	0.216813
PC_ae_C36_5	227 (22)	0.7 (0.5, 1.2)	0.227976
Ala	227 (22)	1.3 (0.8, 2.1)	0.229284
C14_2	175 (18)	1.3 (0.9, 1.9)	0.235154
C10_1	143 (15)	1.4 (0.8, 2.5)	0.236436
PC_ae_C36_3	227 (22)	0.8 (0.5, 1.2)	0.238876
Trp	227 (22)	0.8 (0.5, 1.2)	0.240955
PC_aa_C36_4	227 (22)	0.7 (0.4, 1.2)	0.255382
PC_ae_C42_4	227 (22)	1.3 (0.8, 1.9)	0.257461
SM_C20_2	225 (22)	0.8 (0.5, 1.2)	0.258377
SM_C26_0	227 (22)	0.7 (0.4, 1.3)	0.264308
alpha_AAA	63 (5)	0.2 (0.0, 3.0)	0.273162
PC_ae_C36_4	227 (22)	0.8 (0.5, 1.2)	0.277542
PC_aa_C40_4	227 (22)	1.2 (0.8, 1.7)	0.291803
C18	223 (21)	0.8 (0.5, 1.3)	0.294103
Met	226 (22)	0.8 (0.4, 1.3)	0.300173
PC_aa_C40_3	227 (22)	1.2 (0.8, 1.9)	0.301918
Sarcosine	226 (22)	2.1 (0.5, 9.2)	0.307169
SM__OH__C16_1	227 (22)	0.8 (0.5, 1.3)	0.307289
SM_C26_1	227 (22)	1.2 (0.8, 1.9)	0.313216
PC_aa_C34_2	227 (22)	0.7 (0.4, 1.3)	0.330758
C3	227 (22)	0.8 (0.5, 1.3)	0.334315
Gly	227 (22)	1.2 (0.8, 1.9)	0.336392
PC_ae_C44_3	225 (22)	0.8 (0.5, 1.3)	0.352956
Asn	227 (22)	0.8 (0.4, 1.3)	0.363805
PC_aa_C40_6	227 (22)	1.3 (0.8, 2.1)	0.369687
Glu	227 (22)	0.8 (0.4, 1.4)	0.380549
PC_ae_C40_5	227 (22)	1.2 (0.8, 1.9)	0.381549
PC_ae_C38_6	227 (22)	0.8 (0.5, 1.3)	0.390557
lysoPC_a_C16_0	227 (22)	0.8 (0.5, 1.3)	0.404378
t4_OH_Pro	227 (22)	1.3 (0.7, 2.2)	0.415647
lysoPC_a_C18_0	227 (22)	0.8 (0.5, 1.3)	0.419246
H1	222 (21)	1.2 (0.8, 1.7)	0.425736
PC_aa_C42_5	227 (22)	1.2 (0.7, 2.0)	0.427121
PC_aa_C36_0	227 (22)	0.8 (0.5, 1.3)	0.428369
PC_aa_C42_6	211 (21)	1.2 (0.8, 1.9)	0.438662
Tyr	227 (22)	0.8 (0.5, 1.4)	0.444652
Phe	227 (22)	0.8 (0.4, 1.5)	0.45734
PC_ae_C36_1	227 (22)	0.8 (0.5, 1.3)	0.461878
PC_ae_C40_1	227 (22)	0.8 (0.5, 1.4)	0.50173
PC_aa_C36_1	227 (22)	1.2 (0.7, 1.8)	0.503503
Taurine	227 (22)	1.3 (0.6, 2.8)	0.509754
SM_C16_0	227 (22)	1.2 (0.7, 1.9)	0.522617
PC_aa_C32_0	227 (22)	1.2 (0.7, 1.9)	0.52806
PC_ae_C32_2	227 (22)	0.8 (0.4, 1.5)	0.531571
PC_aa_C30_0	227 (22)	1.1 (0.7, 1.8)	0.533052
PC_ae_C38_4	227 (22)	0.9 (0.6, 1.4)	0.547112
C4	226 (22)	0.8 (0.4, 1.6)	0.568524
C10	97 (13)	1.4 (0.5, 3.9)	0.574431
PC_aa_C36_3	227 (22)	1.1 (0.7, 1.9)	0.575369
PC_aa_C38_5	227 (22)	1.2 (0.7, 1.9)	0.575963
SM_C18_0	227 (22)	0.9 (0.5, 1.4)	0.586562
SM__OH__C14_1	227 (22)	0.9 (0.5, 1.4)	0.59116
PC_ae_C30_2	227 (22)	0.9 (0.5, 1.5)	0.598346
SM_C16_1	227 (22)	0.9 (0.5, 1.6)	0.61112
PC_ae_C32_1	227 (22)	1.2 (0.7, 2.1)	0.612504
PC_aa_C28_1	227 (22)	1.1 (0.7, 1.8)	0.628697
PC_ae_C38_5	227 (22)	0.9 (0.6, 1.4)	0.638437
PC_aa_C38_0	227 (22)	0.9 (0.5, 1.5)	0.64826
PC_aa_C34_4	227 (22)	0.9 (0.5, 1.5)	0.650018
PC_aa_C36_2	227 (22)	0.9 (0.5, 1.5)	0.650594
C14	196 (20)	1.1 (0.8, 1.6)	0.653115
PC_ae_C40_3	227 (22)	1.1 (0.7, 1.8)	0.655941
PC_ae_C42_3	227 (22)	1.1 (0.7, 1.8)	0.656145
PC_aa_C36_5	227 (22)	1.1 (0.7, 1.7)	0.657319
SM__OH__C24_1	227 (22)	0.9 (0.5, 1.5)	0.66203
C5	219 (20)	0.9 (0.6, 1.5)	0.673526
Orn	227 (22)	0.9 (0.6, 1.4)	0.678524
SM_C24_1	227 (22)	1.1 (0.7, 1.7)	0.685098
PC_ae_C42_2	227 (22)	1.1 (0.7, 1.6)	0.711559
PC_aa_C38_4	227 (22)	0.9 (0.5, 1.5)	0.71302
C2	227 (22)	0.9 (0.6, 1.5)	0.713986
PC_ae_C40_2	227 (22)	0.9 (0.6, 1.4)	0.718343
C18_2	227 (22)	0.9 (0.6, 1.5)	0.726782
PC_ae_C38_3	227 (22)	1.1 (0.7, 1.8)	0.728754
Pro	227 (22)	1.1 (0.7, 1.7)	0.733051
C16	227 (22)	1.1 (0.7, 1.7)	0.733715
PC_ae_C30_0	227 (22)	1.1 (0.7, 1.7)	0.738405
lysoPC_a_C20_3	227 (22)	0.9 (0.6, 1.5)	0.775294
PC_ae_C38_0	227 (22)	0.9 (0.6, 1.5)	0.783368
Arg	226 (22)	0.9 (0.5, 1.6)	0.809818
PC_ae_C40_6	227 (22)	0.9 (0.6, 1.5)	0.824615
PC_aa_C42_2	223 (22)	1.1 (0.6, 1.9)	0.829892
Gln	227 (22)	1.0 (0.6, 1.5)	0.848772
PC_ae_C38_2	227 (22)	1.0 (0.6, 1.6)	0.855652
PC_aa_C32_2	227 (22)	1.0 (0.5, 1.7)	0.869013
C18_1	227 (22)	1.0 (0.6, 1.5)	0.869408
lysoPC_a_C28_1	227 (22)	1.0 (0.6, 1.9)	0.877473
PC_aa_C38_6	227 (22)	1.0 (0.6, 1.7)	0.881402
PC_aa_C34_1	227 (22)	1.0 (0.6, 1.7)	0.892254
PC_ae_C34_0	227 (22)	1.0 (0.6, 1.5)	0.901365
PC_ae_C36_0	227 (22)	1.0 (0.6, 1.7)	0.902152
C3_DC__C4_OH_	121 (10)	1.0 (0.6, 1.8)	0.912702
PC_ae_C34_1	227 (22)	1.0 (0.6, 1.7)	0.927131
SM_C24_0	227 (22)	1.0 (0.6, 1.6)	0.927499
C16_1	116 (15)	1.0 (0.6, 1.7)	0.931322
Putrescine	107 (13)	1.0 (0.6, 1.6)	0.934862
PC_ae_C40_4	227 (22)	1.0 (0.6, 1.6)	0.936473
PC_aa_C36_6	227 (22)	1.0 (0.6, 1.6)	0.942253
PC_aa_C42_4	227 (22)	1.0 (0.6, 1.5)	0.948404
PC_aa_C34_3	227 (22)	1.0 (0.6, 1.7)	0.966351
lysoPC_a_C16_1	227 (22)	1.0 (0.6, 1.6)	0.978749
PC_ae_C42_1	222 (22)	1.0 (0.7, 1.5)	0.991997

## Sheet: COLON
Metabolite Name	Total number (number of events)	Adjusted Hazard Ratio	pValue
lysoPC_a_C24_0	189 (25)	0.4 (0.2, 0.7)	0.00202216
PC_ae_C42_3	189 (25)	0.5 (0.3, 0.8)	0.00532439
PC_ae_C42_2	189 (25)	0.5 (0.3, 0.8)	0.0107706
PC_ae_C44_3	189 (25)	0.5 (0.3, 0.9)	0.0146109
C3	189 (25)	1.5 (1.1, 2.0)	0.0164505
lysoPC_a_C28_1	189 (25)	0.5 (0.3, 0.9)	0.016496
PC_aa_C42_2	189 (25)	0.5 (0.3, 0.9)	0.017597
PC_ae_C42_1	189 (25)	0.5 (0.3, 0.9)	0.0206954
PC_aa_C40_2	189 (25)	0.4 (0.2, 0.9)	0.021135
SM__OH__C22_2	189 (25)	0.5 (0.2, 0.9)	0.0241635
SM_C16_1	189 (25)	0.5 (0.3, 0.9)	0.0286816
PC_ae_C30_2	189 (25)	0.6 (0.3, 0.9)	0.0289663
Glu	189 (25)	1.6 (1.1, 2.5)	0.0289775
Pro	189 (25)	1.5 (1.0, 2.3)	0.0312743
PC_aa_C40_3	189 (25)	0.5 (0.3, 1.0)	0.0432113
PC_ae_C32_2	189 (25)	0.6 (0.3, 1.0)	0.0467732
SM_C20_2	189 (25)	0.6 (0.3, 1.0)	0.0474274
Ile	189 (25)	1.5 (1.0, 2.1)	0.047883
PC_aa_C28_1	189 (25)	0.6 (0.4, 1.0)	0.0495895
PC_ae_C42_4	189 (25)	0.6 (0.4, 1.0)	0.0545544
PC_ae_C40_3	189 (25)	0.6 (0.4, 1.0)	0.0566644
SM__OH__C14_1	189 (25)	0.6 (0.3, 1.0)	0.0664092
C5	182 (25)	2.2 (0.9, 5.4)	0.0832523
PC_aa_C42_5	189 (25)	0.6 (0.3, 1.1)	0.0837651
PC_aa_C42_1	189 (25)	0.7 (0.4, 1.1)	0.0843955
PC_ae_C42_5	189 (25)	0.6 (0.4, 1.1)	0.0865674
PC_aa_C42_6	189 (25)	0.6 (0.3, 1.1)	0.0968832
PC_ae_C44_5	189 (25)	0.6 (0.4, 1.1)	0.100774
ADMA	187 (25)	1.4 (0.9, 2.3)	0.10667
SM_C16_0	189 (25)	0.7 (0.4, 1.1)	0.108544
PC_ae_C40_4	189 (25)	0.7 (0.4, 1.1)	0.111948
PC_ae_C40_1	189 (25)	0.7 (0.4, 1.1)	0.112526
PC_ae_C32_1	189 (25)	0.7 (0.4, 1.1)	0.114357
PC_aa_C38_6	189 (25)	0.7 (0.4, 1.1)	0.118939
PC_ae_C30_0	189 (25)	0.7 (0.4, 1.1)	0.126186
alpha_AAA	85 (11)	1.3 (0.9, 1.9)	0.128834
PC_ae_C34_3	189 (25)	0.7 (0.4, 1.1)	0.131919
PC_aa_C40_4	189 (25)	0.6 (0.4, 1.1)	0.132889
PC_ae_C44_4	189 (25)	0.7 (0.4, 1.1)	0.136318
Asp	179 (24)	1.4 (0.9, 2.1)	0.136322
Val	189 (25)	1.3 (0.9, 1.9)	0.136324
PC_aa_C34_2	189 (25)	0.7 (0.5, 1.1)	0.13945
SM_C18_1	189 (25)	0.6 (0.3, 1.2)	0.142183
lysoPC_a_C16_0	189 (25)	0.6 (0.3, 1.2)	0.144907
PC_ae_C36_4	189 (25)	0.7 (0.4, 1.1)	0.150502
His	189 (25)	0.7 (0.4, 1.2)	0.153072
lysoPC_a_C18_2	189 (25)	0.7 (0.4, 1.2)	0.158842
Leu	188 (25)	1.3 (0.9, 1.9)	0.171569
Ala	189 (25)	1.3 (0.9, 1.9)	0.172818
PC_ae_C36_3	189 (25)	0.7 (0.4, 1.2)	0.173048
PC_ae_C40_5	189 (25)	0.7 (0.4, 1.2)	0.175354
PC_aa_C38_0	189 (25)	0.7 (0.5, 1.2)	0.182794
PC_aa_C42_0	189 (25)	0.7 (0.4, 1.2)	0.183188
lysoPC_a_C18_0	189 (25)	0.7 (0.4, 1.2)	0.183254
PC_aa_C36_3	189 (25)	0.7 (0.4, 1.2)	0.195771
PC_aa_C36_2	189 (25)	0.7 (0.4, 1.2)	0.198875
SM_C24_0	189 (25)	0.7 (0.4, 1.2)	0.202364
PC_ae_C40_6	189 (25)	0.7 (0.5, 1.2)	0.205297
PC_ae_C38_6	189 (25)	0.7 (0.4, 1.2)	0.210822
PC_ae_C38_0	189 (25)	0.7 (0.4, 1.2)	0.231251
PC_ae_C44_6	189 (25)	0.7 (0.4, 1.2)	0.231319
PC_aa_C36_0	189 (25)	0.7 (0.5, 1.2)	0.233306
SM__OH__C16_1	189 (25)	0.7 (0.4, 1.3)	0.240152
H1	189 (25)	1.2 (0.9, 1.8)	0.25549
PC_ae_C38_2	189 (25)	0.7 (0.4, 1.3)	0.259765
PC_ae_C34_2	189 (25)	0.8 (0.5, 1.2)	0.264796
PC_aa_C42_4	189 (25)	0.8 (0.5, 1.2)	0.280362
C10_1	158 (19)	1.3 (0.8, 2.0)	0.281559
C18	188 (25)	0.7 (0.4, 1.3)	0.286291
C0	189 (25)	1.3 (0.8, 2.2)	0.28688
Orn	189 (25)	1.3 (0.8, 2.0)	0.298289
C4	189 (25)	1.3 (0.8, 2.1)	0.302294
PC_ae_C38_5	189 (25)	0.8 (0.4, 1.3)	0.315085
Thr	189 (25)	1.2 (0.8, 1.9)	0.322398
C12_1	120 (19)	1.4 (0.7, 2.6)	0.326027
PC_ae_C40_2	189 (25)	0.8 (0.5, 1.3)	0.33545
PC_ae_C36_5	189 (25)	0.8 (0.5, 1.3)	0.341121
C18_2	189 (25)	1.5 (0.7, 3.2)	0.350648
SM__OH__C22_1	189 (25)	0.8 (0.4, 1.3)	0.36691
PC_aa_C40_6	189 (25)	0.8 (0.5, 1.3)	0.378251
SM_C26_1	189 (25)	0.8 (0.5, 1.4)	0.379937
PC_ae_C38_4	189 (25)	0.8 (0.5, 1.3)	0.381661
Trp	189 (25)	0.8 (0.5, 1.4)	0.382064
PC_aa_C32_2	189 (25)	0.8 (0.5, 1.3)	0.38794
PC_aa_C40_5	189 (25)	0.8 (0.5, 1.4)	0.406079
C14_2	167 (23)	1.3 (0.7, 2.2)	0.406528
C3_DC__C4_OH_	110 (17)	1.3 (0.7, 2.6)	0.407231
Lys	189 (25)	1.2 (0.8, 1.9)	0.409358
C8	25 (4)	0.0 (0.0, 106.9)	0.410496
PC_ae_C36_0	189 (25)	0.8 (0.5, 1.3)	0.411968
PC_ae_C36_2	189 (25)	0.8 (0.5, 1.3)	0.416458
PC_ae_C38_3	189 (25)	0.8 (0.5, 1.3)	0.418736
SM_C18_0	189 (25)	0.8 (0.4, 1.4)	0.41914
SM_C24_1	189 (25)	0.8 (0.4, 1.4)	0.42836
C9	49 (5)	0.4 (0.0, 4.7)	0.430974
PC_ae_C34_0	189 (25)	0.8 (0.5, 1.3)	0.433972
SM__OH__C24_1	189 (25)	0.8 (0.5, 1.4)	0.449035
C16	189 (25)	0.8 (0.4, 1.5)	0.454639
PC_aa_C30_0	189 (25)	0.8 (0.5, 1.3)	0.457051
C2	189 (25)	1.2 (0.7, 2.3)	0.460621
PC_aa_C38_3	189 (25)	0.8 (0.4, 1.5)	0.499671
lysoPC_a_C17_0	189 (25)	0.8 (0.5, 1.5)	0.521488
Cit	189 (25)	1.2 (0.7, 1.8)	0.537386
Arg	189 (25)	0.9 (0.5, 1.4)	0.543512
PC_aa_C32_0	189 (25)	0.9 (0.5, 1.4)	0.543638
PC_aa_C36_6	189 (25)	0.9 (0.5, 1.4)	0.546802
lysoPC_a_C18_1	189 (25)	0.9 (0.5, 1.5)	0.572138
Taurine	168 (22)	0.9 (0.6, 1.4)	0.579635
PC_aa_C34_1	189 (25)	0.9 (0.6, 1.4)	0.588575
t4_OH_Pro	189 (25)	1.2 (0.6, 2.2)	0.600081
Met	189 (25)	1.1 (0.7, 1.8)	0.609463
C18_1	189 (25)	1.2 (0.5, 2.8)	0.613548
Gly	189 (25)	1.1 (0.7, 1.7)	0.634814
SM_C26_0	189 (25)	0.9 (0.6, 1.4)	0.63757
C14_1	189 (25)	1.2 (0.6, 2.2)	0.646185
Phe	189 (25)	1.1 (0.6, 2.0)	0.647229
Ser	189 (25)	1.1 (0.7, 1.7)	0.66124
SDMA	189 (25)	0.8 (0.4, 1.8)	0.6674
PC_aa_C36_4	189 (25)	0.9 (0.6, 1.4)	0.669953
C10	89 (10)	1.3 (0.4, 4.9)	0.681444
C14	146 (18)	1.2 (0.5, 2.5)	0.714323
PC_ae_C34_1	189 (25)	0.9 (0.6, 1.5)	0.734801
PC_aa_C32_3	189 (25)	1.1 (0.7, 1.8)	0.73962
PC_aa_C32_1	189 (25)	0.9 (0.6, 1.5)	0.74114
PC_aa_C36_1	189 (25)	0.9 (0.5, 1.6)	0.743359
PC_aa_C36_5	189 (25)	0.9 (0.6, 1.4)	0.758684
PC_ae_C36_1	189 (25)	0.9 (0.6, 1.5)	0.772125
Creatinine	189 (25)	1.1 (0.6, 2.0)	0.79152
PC_aa_C38_5	189 (25)	1.0 (0.6, 1.5)	0.827352
lysoPC_a_C20_3	189 (25)	1.0 (0.6, 1.6)	0.839925
PC_aa_C38_4	189 (25)	1.0 (0.7, 1.6)	0.857754
Putrescine	135 (19)	1.0 (0.6, 1.5)	0.867984
Asn	189 (25)	1.0 (0.6, 1.5)	0.873867
lysoPC_a_C16_1	189 (25)	1.0 (0.6, 1.6)	0.87625
PC_aa_C40_1	66 (7)	0.9 (0.3, 2.9)	0.88726
Kynurenine	189 (25)	1.0 (0.6, 1.8)	0.89212
Spermidine	84 (15)	0.9 (0.3, 2.7)	0.910757
Sarcosine	189 (25)	1.1 (0.4, 3.0)	0.912554
Spermine	46 (8)	1.0 (0.4, 2.5)	0.91867
PC_aa_C34_4	189 (25)	1.0 (0.6, 1.6)	0.921216
Tyr	189 (25)	1.0 (0.7, 1.5)	0.931066
PC_aa_C34_3	189 (25)	1.0 (0.6, 1.6)	0.948517
C12	130 (19)	1.0 (0.4, 2.4)	0.953261
Serotonin	174 (23)	1.0 (0.7, 1.5)	0.960958
lysoPC_a_C20_4	189 (25)	1.0 (0.6, 1.6)	0.974388
C16_1	32 (4)	1.0 (0.1, 15.6)	0.980356
Gln	189 (25)	1.0 (0.6, 1.6)	0.997838

## Sheet: ENCORE
Metabolite Name	Total number (number of events)	Adjusted Hazard Ratio	p Value
PC_aa_C38_5	206 (36)	0.5 (0.3, 0.8)	0.00310944
PC_ae_C38_0	206 (36)	0.5 (0.3, 0.8)	0.00523439
PC_aa_C34_4	206 (36)	0.6 (0.4, 0.9)	0.0100193
PC_ae_C40_1	206 (36)	0.6 (0.4, 0.9)	0.0140494
PC_aa_C38_4	206 (36)	0.6 (0.4, 0.9)	0.0190995
PC_aa_C36_6	206 (36)	0.6 (0.3, 0.9)	0.0200935
SM__OH__C24_1	206 (36)	0.6 (0.4, 0.9)	0.0234529
PC_ae_C40_2	206 (36)	0.6 (0.4, 0.9)	0.023471
lysoPC_a_C17_0	206 (36)	0.6 (0.4, 0.9)	0.0258419
PC_ae_C40_6	206 (36)	0.6 (0.4, 0.9)	0.0267141
PC_aa_C36_5	206 (36)	0.5 (0.3, 0.9)	0.0281611
PC_aa_C38_6	206 (36)	0.6 (0.4, 0.9)	0.028548
PC_ae_C38_3	206 (36)	0.6 (0.4, 1.0)	0.0323655
PC_aa_C32_2	206 (36)	0.6 (0.4, 1.0)	0.0326773
PC_ae_C36_1	206 (36)	0.6 (0.4, 1.0)	0.0343379
PC_ae_C40_3	206 (36)	0.7 (0.5, 1.0)	0.0385661
PC_aa_C32_3	206 (36)	0.6 (0.4, 1.0)	0.0393725
PC_aa_C36_4	206 (36)	0.6 (0.4, 1.0)	0.043991
PC_ae_C30_2	206 (36)	0.6 (0.4, 1.0)	0.0460862
Sarcosine	206 (36)	1.3 (1.0, 1.6)	0.0473793
alpha_AAA	83 (14)	1.6 (1.0, 2.7)	0.0486273
lysoPC_a_C16_0	206 (36)	0.6 (0.4, 1.0)	0.0494266
lysoPC_a_C18_1	206 (36)	0.6 (0.4, 1.0)	0.0498688
PC_ae_C40_5	206 (36)	0.7 (0.5, 1.0)	0.0518383
lysoPC_a_C18_0	206 (36)	0.7 (0.4, 1.0)	0.0555742
SM_C26_1	206 (36)	0.7 (0.4, 1.0)	0.0575336
C2	206 (36)	1.5 (1.0, 2.3)	0.0590181
SM_C24_0	206 (36)	0.7 (0.5, 1.0)	0.0595815
PC_ae_C36_2	206 (36)	0.7 (0.4, 1.0)	0.0623885
H1	206 (36)	1.4 (1.0, 2.0)	0.0635036
PC_ae_C42_1	206 (36)	0.7 (0.5, 1.0)	0.0657908
lysoPC_a_C20_4	206 (36)	0.7 (0.5, 1.0)	0.0674561
lysoPC_a_C28_1	206 (36)	0.7 (0.4, 1.0)	0.0681999
PC_aa_C36_3	206 (36)	0.7 (0.5, 1.0)	0.0732913
PC_aa_C40_6	206 (36)	0.7 (0.4, 1.0)	0.0765678
PC_aa_C40_5	206 (36)	0.7 (0.5, 1.1)	0.0857046
SM_C24_1	206 (36)	0.7 (0.5, 1.0)	0.088969
PC_aa_C42_6	201 (34)	0.6 (0.4, 1.1)	0.0889709
PC_aa_C34_3	206 (36)	0.7 (0.5, 1.1)	0.0895129
PC_aa_C30_0	206 (36)	0.7 (0.5, 1.0)	0.0912395
SM__OH__C22_1	206 (36)	0.7 (0.5, 1.1)	0.0920173
SM__OH__C22_2	206 (36)	0.7 (0.4, 1.1)	0.100517
PC_aa_C34_1	206 (36)	0.7 (0.5, 1.1)	0.108051
PC_ae_C34_1	206 (36)	0.7 (0.5, 1.1)	0.108867
PC_ae_C38_2	206 (36)	0.7 (0.5, 1.1)	0.110762
Creatinine	206 (36)	1.3 (0.9, 1.9)	0.114756
PC_aa_C40_3	206 (36)	0.7 (0.5, 1.1)	0.115835
PC_aa_C38_3	206 (36)	0.7 (0.5, 1.1)	0.116733
PC_ae_C34_2	206 (36)	0.7 (0.5, 1.1)	0.119098
SM_C26_0	206 (36)	0.8 (0.5, 1.1)	0.120924
PC_ae_C38_4	206 (36)	0.7 (0.5, 1.1)	0.13058
His	206 (36)	0.8 (0.6, 1.1)	0.132179
PC_ae_C42_3	206 (36)	0.7 (0.5, 1.1)	0.137066
PC_aa_C28_1	206 (36)	0.8 (0.5, 1.1)	0.140728
PC_ae_C42_2	206 (36)	0.7 (0.5, 1.1)	0.141046
PC_ae_C36_5	206 (36)	0.7 (0.5, 1.1)	0.14689
PC_ae_C38_6	206 (36)	0.7 (0.5, 1.1)	0.147451
PC_ae_C44_5	206 (36)	0.7 (0.5, 1.1)	0.148888
C3_DC__C4_OH_	61 (16)	2.1 (0.8, 5.6)	0.149315
PC_ae_C32_2	206 (36)	0.7 (0.5, 1.1)	0.154125
PC_aa_C32_0	206 (36)	0.8 (0.6, 1.1)	0.156693
PC_ae_C42_5	206 (36)	0.8 (0.5, 1.1)	0.161029
PC_ae_C44_3	204 (35)	0.7 (0.5, 1.1)	0.16172
PC_ae_C34_3	206 (36)	0.8 (0.5, 1.1)	0.171256
PC_ae_C34_0	206 (36)	0.8 (0.5, 1.1)	0.17554
SM__OH__C14_1	206 (36)	0.8 (0.5, 1.1)	0.175549
PC_aa_C34_2	206 (36)	0.7 (0.5, 1.2)	0.181862
PC_ae_C38_5	206 (36)	0.8 (0.5, 1.1)	0.185178
PC_aa_C40_1	56 (7)	1.9 (0.7, 4.8)	0.191396
PC_ae_C30_0	206 (36)	0.8 (0.5, 1.1)	0.191826
PC_aa_C36_1	206 (36)	0.8 (0.5, 1.1)	0.192171
lysoPC_a_C16_1	206 (36)	0.7 (0.5, 1.2)	0.210954
Lys	206 (36)	0.8 (0.6, 1.1)	0.215533
C3	206 (36)	1.2 (0.9, 1.7)	0.219104
C16_1	31 (7)	6.4 (0.3, 125.8)	0.22211
PC_ae_C40_4	206 (36)	0.8 (0.5, 1.2)	0.226711
PC_ae_C36_3	206 (36)	0.8 (0.5, 1.2)	0.232666
PC_aa_C42_5	206 (36)	0.7 (0.5, 1.2)	0.236839
PC_aa_C40_4	206 (36)	0.8 (0.5, 1.2)	0.239687
PC_aa_C36_2	206 (36)	0.8 (0.5, 1.2)	0.240509
PC_aa_C42_1	206 (36)	0.8 (0.5, 1.2)	0.242563
SM__OH__C16_1	206 (36)	0.8 (0.5, 1.2)	0.245928
C0	206 (36)	1.2 (0.9, 1.5)	0.250964
PC_aa_C42_0	206 (36)	0.8 (0.6, 1.2)	0.260802
PC_aa_C42_4	206 (36)	0.8 (0.6, 1.2)	0.262508
lysoPC_a_C20_3	206 (36)	0.8 (0.5, 1.2)	0.279854
PC_ae_C44_6	206 (36)	0.8 (0.6, 1.2)	0.291163
PC_ae_C32_1	206 (36)	0.8 (0.6, 1.2)	0.320151
Orn	206 (36)	0.8 (0.5, 1.3)	0.35347
C10_1	167 (27)	1.1 (0.9, 1.4)	0.376752
PC_aa_C38_0	206 (36)	0.8 (0.5, 1.3)	0.379264
t4_OH_Pro	206 (36)	1.1 (0.9, 1.5)	0.3832
Spermine	76 (14)	0.5 (0.1, 2.4)	0.394578
Spermidine	54 (11)	2.1 (0.4, 12.0)	0.409932
PC_ae_C36_4	206 (36)	0.8 (0.6, 1.3)	0.413176
C5	202 (36)	0.8 (0.4, 1.5)	0.421281
PC_aa_C42_2	206 (36)	0.9 (0.6, 1.3)	0.421842
PC_aa_C40_2	206 (36)	0.9 (0.6, 1.3)	0.431835
SM_C16_1	206 (36)	0.9 (0.6, 1.2)	0.438915
PC_ae_C36_0	206 (36)	0.9 (0.6, 1.3)	0.439672
C18	206 (36)	0.8 (0.5, 1.3)	0.445223
C9	29 (5)	0.6 (0.2, 2.2)	0.446155
Ser	206 (36)	0.9 (0.6, 1.2)	0.45546
Pro	206 (36)	1.1 (0.8, 1.6)	0.457803
C16	206 (36)	0.8 (0.4, 1.5)	0.463019
PC_aa_C36_0	206 (36)	0.8 (0.5, 1.3)	0.472217
Asn	206 (36)	0.9 (0.7, 1.2)	0.489347
C12_1	202 (35)	1.2 (0.8, 1.8)	0.491262
Glu	206 (36)	0.9 (0.6, 1.3)	0.500982
SM_C18_0	206 (36)	0.9 (0.6, 1.3)	0.509598
Putrescine	156 (28)	1.2 (0.7, 1.8)	0.515116
Trp	206 (36)	0.9 (0.6, 1.3)	0.545671
lysoPC_a_C18_2	206 (36)	0.9 (0.6, 1.3)	0.545785
Arg	206 (36)	0.9 (0.6, 1.3)	0.547891
ADMA	206 (36)	1.1 (0.8, 1.4)	0.552127
C18_1	206 (36)	0.8 (0.4, 1.7)	0.5533
Gln	206 (36)	0.9 (0.6, 1.3)	0.553896
Serotonin	191 (34)	1.1 (0.8, 1.6)	0.570328
PC_aa_C32_1	206 (36)	0.9 (0.6, 1.3)	0.571677
PC_ae_C44_4	206 (36)	0.9 (0.6, 1.3)	0.596414
Leu	206 (36)	0.9 (0.6, 1.3)	0.619658
SDMA	206 (36)	1.1 (0.8, 1.5)	0.651402
Asp	196 (33)	1.1 (0.8, 1.5)	0.653514
PC_ae_C42_4	206 (36)	0.9 (0.6, 1.3)	0.658584
SM_C16_0	206 (36)	0.9 (0.7, 1.3)	0.664404
Thr	206 (36)	1.1 (0.8, 1.5)	0.666779
SM_C18_1	206 (36)	0.9 (0.6, 1.4)	0.669378
Taurine	204 (34)	1.1 (0.6, 1.9)	0.677078
Cit	206 (36)	0.9 (0.7, 1.3)	0.694164
C14_2	124 (23)	1.1 (0.7, 1.8)	0.7259
Tyr	206 (36)	1.1 (0.7, 1.6)	0.768938
SM_C20_2	206 (36)	1.0 (0.7, 1.5)	0.807396
Met	206 (36)	1.0 (0.7, 1.3)	0.829788
Ile	206 (36)	1.0 (0.7, 1.4)	0.834766
Val	206 (36)	1.0 (0.7, 1.5)	0.858781
Phe	206 (36)	1.0 (0.8, 1.3)	0.880449
Ala	206 (36)	1.0 (0.7, 1.4)	0.880904
Gly	206 (36)	1.0 (0.7, 1.4)	0.900163
C14	63 (13)	1.1 (0.3, 3.5)	0.928445
C8	30 (6)	1.0 (0.4, 2.4)	0.9421
C18_2	206 (36)	1.0 (0.5, 2.0)	0.946341
C4	206 (36)	1.0 (0.6, 1.6)	0.948909
Kynurenine	206 (36)	1.0 (0.7, 1.4)	0.950703
C14_1	206 (36)	1.0 (0.6, 1.7)	0.968613
C10	97 (19)	1.0 (0.6, 1.8)	0.970075
C12	72 (16)	1.0 (0.5, 2.1)	0.994398
C7_DC	15 (2)	0.0 (0.0, .)	0.999998

## Sheet: CORSA
Metabolite Name	Total number (number of events)	Adjusted Hazard Ratio	p Value
Kynurenine	48 (10)	2.7 (1.4, 5.2)	0.00228995
PC_aa_C32_1	52 (10)	2.9 (1.4, 5.7)	0.00287172
lysoPC_a_C16_1	52 (10)	1.6 (1.1, 2.2)	0.00597838
PC_aa_C40_4	52 (10)	1.8 (1.1, 2.8)	0.0108922
PC_aa_C36_1	52 (10)	2.1 (1.2, 3.9)	0.0149444
Sarcosine	48 (10)	2.7 (1.2, 5.9)	0.0152366
Cit	48 (10)	3.0 (1.2, 7.4)	0.0154528
Creatinine	48 (10)	2.8 (1.2, 6.6)	0.0181644
PC_aa_C34_4	52 (10)	3.3 (1.2, 8.9)	0.0189311
PC_ae_C42_1	52 (10)	2.2 (1.1, 4.4)	0.0193424
SDMA	48 (10)	1.4 (1.0, 1.8)	0.0214653
PC_aa_C42_6	49 (9)	1.6 (1.1, 2.5)	0.0225013
PC_aa_C40_5	52 (10)	1.6 (1.1, 2.3)	0.0231846
PC_aa_C34_1	52 (10)	1.8 (1.1, 3.0)	0.0236076
lysoPC_a_C18_1	52 (10)	1.7 (1.1, 2.6)	0.0241795
Pro	48 (10)	1.9 (1.1, 3.3)	0.0247281
C3_DC__C4_OH_	41 (6)	1.7 (1.1, 2.9)	0.0311513
PC_aa_C38_5	52 (10)	1.8 (1.0, 3.3)	0.0447035
PC_aa_C34_3	52 (10)	2.1 (0.9, 4.8)	0.0706361
PC_aa_C30_0	52 (10)	2.2 (0.9, 5.1)	0.0709465
PC_aa_C36_3	52 (10)	1.9 (0.9, 4.1)	0.0869759
SM_C26_0	52 (10)	0.4 (0.2, 1.1)	0.0881981
alpha_AAA	22 (4)	0.0 (0.0, 8.9)	0.0911174
PC_aa_C36_6	52 (10)	2.6 (0.8, 8.5)	0.118383
PC_aa_C38_4	52 (10)	1.6 (0.9, 2.8)	0.119579
PC_ae_C44_3	52 (10)	1.6 (0.9, 3.0)	0.121051
PC_aa_C32_2	52 (10)	1.8 (0.9, 3.8)	0.12291
C18	52 (10)	0.6 (0.3, 1.2)	0.12331
PC_aa_C36_0	52 (10)	0.5 (0.2, 1.3)	0.144324
PC_aa_C42_5	52 (10)	1.7 (0.8, 3.6)	0.145056
PC_aa_C42_0	52 (10)	0.3 (0.1, 1.5)	0.147235
PC_aa_C36_4	52 (10)	1.9 (0.8, 4.4)	0.161208
C18_2	52 (10)	0.5 (0.2, 1.3)	0.163057
PC_aa_C32_0	52 (10)	1.6 (0.8, 3.3)	0.171928
PC_aa_C36_2	52 (10)	1.5 (0.8, 2.7)	0.180049
PC_aa_C42_4	52 (10)	1.5 (0.8, 2.9)	0.202534
SM__OH__C16_1	52 (10)	0.6 (0.3, 1.3)	0.203905
C10_1	49 (9)	1.3 (0.8, 2.1)	0.209272
SM_C26_1	52 (10)	0.6 (0.3, 1.3)	0.209499
H1	52 (10)	1.4 (0.8, 2.3)	0.245169
C16_1	37 (7)	0.5 (0.2, 1.6)	0.254316
PC_aa_C40_3	52 (10)	1.9 (0.6, 5.8)	0.254345
Serotonin	24 (4)	2.5 (0.5, 11.7)	0.254774
PC_aa_C34_2	52 (10)	1.4 (0.8, 2.6)	0.289547
lysoPC_a_C24_0	52 (10)	1.3 (0.8, 2.0)	0.293372
lysoPC_a_C18_2	52 (10)	1.5 (0.7, 2.9)	0.29963
C16	52 (10)	0.8 (0.5, 1.3)	0.311025
Phe	48 (10)	1.6 (0.6, 3.9)	0.318594
PC_aa_C38_3	52 (10)	1.5 (0.7, 3.3)	0.321908
PC_ae_C42_2	52 (10)	1.5 (0.7, 3.4)	0.333119
PC_aa_C42_2	52 (10)	1.5 (0.6, 3.7)	0.33343
PC_ae_C36_5	52 (10)	0.7 (0.3, 1.5)	0.335224
lysoPC_a_C16_0	52 (10)	1.3 (0.7, 2.4)	0.337469
PC_ae_C40_6	52 (10)	0.7 (0.3, 1.5)	0.34152
PC_ae_C40_1	52 (10)	1.6 (0.6, 3.9)	0.345549
C12_1	48 (9)	1.2 (0.8, 1.9)	0.357493
Gln	48 (10)	1.3 (0.8, 2.1)	0.361328
lysoPC_a_C18_0	52 (10)	1.3 (0.7, 2.6)	0.361579
PC_ae_C38_0	52 (10)	1.6 (0.6, 4.8)	0.368717
PC_aa_C38_0	52 (10)	0.7 (0.3, 1.5)	0.372978
Ala	48 (10)	0.7 (0.3, 1.7)	0.374724
PC_aa_C40_6	52 (10)	1.3 (0.7, 2.6)	0.381523
PC_ae_C36_0	52 (10)	1.3 (0.7, 2.5)	0.384877
lysoPC_a_C20_4	52 (10)	1.3 (0.7, 2.4)	0.385644
PC_aa_C40_2	52 (10)	1.7 (0.5, 6.1)	0.387305
C14	47 (9)	0.8 (0.4, 1.4)	0.388236
Lys	48 (10)	0.7 (0.3, 1.6)	0.391539
PC_aa_C42_1	52 (10)	0.7 (0.3, 1.7)	0.395547
SM__OH__C14_1	52 (10)	0.8 (0.4, 1.5)	0.401216
PC_ae_C44_4	52 (10)	0.6 (0.2, 1.8)	0.405836
PC_ae_C34_3	52 (10)	0.7 (0.3, 1.6)	0.410192
PC_ae_C42_3	52 (10)	1.5 (0.6, 3.6)	0.415121
Orn	48 (10)	1.3 (0.7, 2.8)	0.416943
lysoPC_a_C28_1	52 (10)	1.3 (0.7, 2.8)	0.419988
PC_ae_C38_2	52 (10)	1.4 (0.6, 3.3)	0.425685
PC_ae_C42_5	52 (10)	0.7 (0.3, 1.7)	0.4257
C7_DC	17 (4)	1.4 (0.6, 3.5)	0.430939
lysoPC_a_C20_3	52 (10)	1.3 (0.7, 2.6)	0.442766
PC_ae_C40_5	52 (10)	0.7 (0.3, 1.6)	0.455756
PC_ae_C32_1	52 (10)	0.8 (0.4, 1.5)	0.466679
PC_ae_C44_6	52 (10)	0.7 (0.3, 1.8)	0.4701
PC_ae_C44_5	52 (10)	0.8 (0.3, 1.6)	0.476411
Thr	48 (10)	0.7 (0.2, 2.0)	0.501117
PC_ae_C40_4	52 (10)	0.8 (0.4, 1.6)	0.510529
C18_1	52 (10)	0.8 (0.4, 1.6)	0.511291
PC_ae_C42_4	52 (10)	0.7 (0.3, 1.8)	0.519789
C0	52 (10)	1.3 (0.5, 3.3)	0.522262
SM_C18_0	52 (10)	0.8 (0.4, 1.5)	0.522652
PC_aa_C36_5	52 (10)	1.5 (0.4, 5.6)	0.530195
SM__OH__C24_1	52 (10)	0.8 (0.4, 1.5)	0.53648
PC_ae_C40_2	52 (10)	0.8 (0.4, 1.6)	0.537718
His	48 (10)	1.3 (0.5, 3.3)	0.541528
PC_ae_C38_6	52 (10)	0.8 (0.4, 1.7)	0.544741
Trp	48 (10)	1.3 (0.6, 2.9)	0.563369
PC_ae_C30_2	52 (10)	1.2 (0.7, 1.9)	0.574278
Arg	48 (10)	0.7 (0.3, 2.1)	0.575312
SM__OH__C22_2	52 (10)	0.8 (0.5, 1.5)	0.580017
Glu	48 (10)	0.9 (0.5, 1.5)	0.580584
PC_ae_C38_4	52 (10)	0.8 (0.4, 1.7)	0.629473
SM__OH__C22_1	52 (10)	0.9 (0.5, 1.5)	0.631917
C10	48 (9)	1.2 (0.6, 2.1)	0.638468
SM_C24_1	52 (10)	0.9 (0.5, 1.5)	0.659319
PC_aa_C28_1	52 (10)	1.1 (0.6, 2.0)	0.6664
ADMA	46 (10)	0.9 (0.4, 1.8)	0.671302
Taurine	46 (10)	0.9 (0.5, 1.7)	0.681086
Asp	41 (9)	0.8 (0.3, 2.1)	0.690243
SM_C18_1	52 (10)	0.9 (0.5, 1.6)	0.691193
C2	52 (10)	1.1 (0.6, 1.9)	0.699795
lysoPC_a_C17_0	52 (10)	0.9 (0.5, 1.6)	0.701687
PC_ae_C36_3	52 (10)	1.1 (0.6, 2.2)	0.729454
Leu	48 (10)	1.1 (0.5, 2.5)	0.731027
SM_C16_1	52 (10)	1.1 (0.6, 1.9)	0.737773
Putrescine	37 (9)	1.1 (0.6, 2.1)	0.739912
Ile	48 (10)	1.2 (0.5, 2.7)	0.747364
SM_C24_0	52 (10)	0.9 (0.5, 1.7)	0.753169
PC_ae_C32_2	52 (10)	0.9 (0.4, 1.8)	0.75639
C8	31 (7)	1.2 (0.4, 3.7)	0.759995
C4	52 (10)	1.1 (0.7, 1.6)	0.763103
PC_ae_C36_4	52 (10)	1.1 (0.6, 1.9)	0.786594
Met	48 (10)	0.8 (0.2, 3.3)	0.792097
SM_C20_2	52 (10)	0.9 (0.4, 1.9)	0.795485
Asn	48 (10)	0.9 (0.3, 2.7)	0.798882
Ser	48 (10)	0.9 (0.4, 2.1)	0.800696
C12	47 (9)	1.1 (0.6, 2.0)	0.807053
C3	52 (10)	1.1 (0.4, 2.8)	0.836802
PC_ae_C34_1	52 (10)	1.1 (0.6, 2.0)	0.837458
PC_ae_C40_3	52 (10)	1.1 (0.5, 2.1)	0.851492
PC_aa_C32_3	52 (10)	0.9 (0.3, 2.5)	0.854437
Val	48 (10)	0.9 (0.4, 2.0)	0.858631
C14_1	52 (10)	1.0 (0.6, 1.4)	0.862958
C14_2	49 (9)	1.0 (0.7, 1.6)	0.866131
C5	49 (10)	1.1 (0.3, 4.2)	0.869527
PC_ae_C34_2	52 (10)	1.0 (0.6, 1.9)	0.885655
PC_aa_C38_6	52 (10)	0.9 (0.5, 2.0)	0.886632
C5_DC__C6_OH_	17 (6)	0.9 (0.3, 3.3)	0.909329
t4_OH_Pro	48 (10)	1.0 (0.7, 1.4)	0.919972
PC_ae_C30_0	52 (10)	1.0 (0.5, 2.2)	0.922993
PC_ae_C38_3	52 (10)	1.0 (0.5, 2.0)	0.924749
SM_C16_0	52 (10)	1.0 (0.5, 1.7)	0.930926
PC_ae_C36_1	52 (10)	1.0 (0.5, 2.0)	0.940478
PC_ae_C38_5	52 (10)	1.0 (0.6, 1.9)	0.940629
Gly	48 (10)	1.0 (0.3, 3.1)	0.956619
PC_ae_C36_2	52 (10)	1.0 (0.5, 1.9)	0.979155
Tyr	48 (10)	1.0 (0.3, 3.7)	0.984584
PC_ae_C34_0	52 (10)	1.0 (0.5, 2.0)	0.988851
